# Supplementary material for: Optimizing marine macrophyte capacity to locally ameliorate ocean acidification under variable light and flow regimes: Insights from an experimental approach
Source: PLoS One. 2023 Oct 11;18(10):e0288548. doi: 10.1371/journal.pone.0288548 (PMC10566731; doi:10.1371/journal.pone.0288548)
Supplement: S1 Data — (CSV) [file pone.0288548.s002.csv]

	Sample	Species	Treatment	Liters	Hours	Dry_Weight_g	Salinity	Temperature_C	Initial_Dissolved_Oxygen_umol_L	Initial_pH	Initial_ALK_umol_kg-3	Initial_pCO2_uatm	delta_DO_norm	delta_DIC_norm	delta_pH_norm	delta_omega_norm
1	CA1	Control	280	1.13	1.63	NA	37.03	14.5	328.44	7.98	2074.9	419.96	-4.5715188739689	-1.2942121531029	-0.0094599963898667	-0.0403434053803182
2	CA2	Control	280	1.16	1.62	NA	37.03	14.4	330	7.99	2074.9	408.86	-3.33274084538465	-1.74364975132004	-0.00809456096527022	-0.035750610036342
3	CB1	Control	400	1.12	1.62	NA	37.03	14.3	328.12	8	2074.9	398.03	-5.17765095622257	-1.49254483482926	-0.00901325478459244	-0.0398810246793305
4	CB2	Control	400	1.05	1.57	NA	37.03	14.1	331.56	8.02	2074.9	377.17	-6.26899695915249	2.82543693063076	-0.0199999999957445	-0.0832414182541148
5	CC1	Control	520	1.11	1.63	NA	37.03	14.4	341.25	7.93	2074.9	479.39	-7.92884721617963	-8.25543282274358	0.00691671263241016	0.0190527635169775
6	CC2	Control	520	1.08	1.6	NA	37.03	14.5	330.31	7.95	2074.9	454.81	-3.25520833333333	-11.164271544699	0.0130439814814816	0.0418821120565117
7	CD1	Control	640	1.01	1.5	NA	37.03	14.6	333.44	7.86	2074.9	575.75	-7.01320132013201	-21.6517617964205	0.0390231023102311	0.121114677235131
8	CD2	Control	640	1.13	1.53	NA	37.03	14.1	339.38	7.93	2074.9	479.17	-4.68930357931876	-4.50829871382224	-0.00298961138964528	-0.0153202537725042
9	CE1	Control	880	1.1	1.55	NA	37.03	14.6	322.81	7.81	2074.9	654.92	-1.46627565982405	-18.5441747172597	0.0346744868035191	0.098836077705295
10	CE2	Control	880	1.1	1.55	NA	37.03	14.2	326.56	7.85	2074.9	590.31	-2.74926686217009	-6.89759593519258	0.00282697947214105	0.00400712521711339
11	CF1	Control	1120	1.12	1.47	NA	37.03	14.5	329.38	7.67	2074.9	932.8	-3.04383116813939	-24.1620993486679	0.0556412337535881	0.128483629692402
12	CF2	Control	1120	1.06	1.38	NA	37.03	14.2	332.19	7.66	2074.9	955.28	-5.32791543661004	-14.1150568059597	0.022968856563843	0.0464761245013499
13	CM1	Control	280	1.13	1.55	NA	36.18	15.6	342.81	8	2074.9	407.39	-10.5266914073651	-5.06685778024595	-0.00115329717385093	-0.0105759692491734
14	CM2	Control	280	1.11	1.53	NA	36.18	15.3	294.38	7.9	2074.9	530.63	21.6656874312669	-8.43770564661044	0.00669800235163187	0.0172988839135718
15	FA1	F. vesiculosus	280	1.11	1.52	1.638338856	35.02	15.9	330.31	7.9	2072.01	526.01	37.6158823239294	-47.2193255177377	0.107942173354027	0.466309968176261
16	FA2	F. vesiculosus	280	1.13	1.5	0.58819256	35.02	16.3	332.5	7.98	2072.01	426.03	62.6889200063715	-72.4959498258343	0.169370416516415	0.759899715908279
17	FB1	F. vesiculosus	400	1.11	1.62	0.870723414	35.02	16.6	331.56	7.89	2072.01	540.59	45.3996174302762	-42.2399575608318	0.110091872286959	0.436184315225237
18	FB2	F. vesiculosus	400	1.1	1.52	0.368049356	35.02	16.4	332.19	7.87	2072.01	569.32	71.7596389579996	-87.6993742481673	0.244288132622977	0.917375674168721
19	FC1	F. vesiculosus	520	1.12	1.6	0.980107927	35.02	15.9	360.62	7.84	2072.01	614.65	44.1255158393825	-60.475583047074	0.153078531465502	0.591197093148021
20	FC2	F. vesiculosus	520	1.12	1.5	0.672017376	35.02	16.3	346.88	7.86	2072.01	584.18	38.1978856111346	-59.4661724305099	0.160444405787848	0.604947276440272
21	FD1	F. vesiculosus	640	1.09	1.58	1.115326974	35.02	15.9	340	7.79	2072.01	698.73	61.0431319848947	-71.9067501939968	0.180646109393937	0.68647053974424
22	FD2	F. vesiculosus	640	1.08	1.5	0.424940296	35.02	16.2	338.12	7.8	2072.01	681.65	44.0330557709369	-58.1443870296258	0.187186789827396	0.612022912987411
23	FE1	F. vesiculosus	880	1.04	1.53	0.961419116	35.02	15.7	335	7.67	2072.01	945.07	35.6701882382538	-50.7345816605577	0.162320147108057	0.459994147485802
24	FE2	F. vesiculosus	880	1.01	1.5	0.987528485	35.02	16.1	332.81	7.64	2072.01	1019.89	35.9266070738055	-46.1851252257154	0.154494436447245	0.413443565495434
25	FF1	F. vesiculosus	1120	1.08	1.5	1.036724032	35.02	15.5	328.44	7.59	2072.01	1151.46	61.9606656432858	-73.2802854681161	0.227616319635943	0.628844453843648
26	FF2	F. vesiculosus	1120	1.07	1.5	0.402128953	35.02	16.2	330.94	7.6	2072.01	1126.61	37.2820999984207	-44.7191700024506	0.187692616885555	0.423280724352563
27	FG1	F. vesiculosus	280	1.11	1.53	0.267184741	34.93	16.1	317.5	7.98	2085.21	432.47	49.477905938816	-57.4400853840057	0.151424382353192	0.630357036163686
28	FG2	F. vesiculosus	280	1.12	1.43	0.26306221	34.93	16.1	318.44	7.96	2085.21	456.09	52.5393484409971	-84.350767814148	0.215816843579155	0.882489026895367
29	FH1	F. vesiculosus	400	1.08	1.58	0.495847845	34.93	16.4	301.56	7.92	2085.21	507.07	63.7604809650414	-32.4414423962999	0.0903172741235211	0.346690975271932
30	FH2	F. vesiculosus	400	1.08	1.47	0.589566737	34.93	16.1	316.25	7.88	2085.21	562.68	66.2562820112461	-77.8227430929757	0.195186991272887	0.752030722048873
31	FI1	F. vesiculosus	520	1.1	1.57	0.637662943	34.93	16.2	332.81	7.9	2085.21	534.19	48.9122905156639	-65.9789272289116	0.161724507357093	0.642610242336324
32	FI2	F. vesiculosus	520	1.09	1.48	0.369973204	34.93	16	320.31	7.89	2085.21	548.12	36.5689538988113	-61.9817229844221	0.17098389050379	0.628401644611744
33	FJ1	F. vesiculosus	640	1.09	1.53	0.3048372	34.93	16.1	333.75	7.83	2085.21	640.34	67.4701488301801	-113.7551093529	0.311805319073815	1.08726864935355
34	FJ2	F. vesiculosus	640	1.08	1.47	0.364201659	34.93	15.9	316.56	7.84	2085.21	623.77	86.6708203503339	-96.3505948252049	0.263964650458977	0.925262061758076
35	FK1	F. vesiculosus	880	1.14	1.53	0.446652298	34.93	16.1	335	7.68	2085.21	936.45	52.8339343156508	-58.0701161581677	0.192123397511457	0.510874727970839
36	FK2	F. vesiculosus	880	1.08	1.47	0.232830309	34.93	16	325	7.69	2085.21	913	63.5501519339937	-86.5581685265919	0.301353125800279	0.786108894301872
37	FL1	F. vesiculosus	1120	1.12	1.52	0.506566428	34.93	16.2	322.81	7.63	2085.21	1061	59.5592610578152	-73.863359998914	0.241398043062036	0.619450189226103
38	FL2	F. vesiculosus	1120	1.07	1.42	0.375744749	34.93	16	328.75	7.62	2085.21	1086.78	49.3796671203776	-81.5527309912244	0.282916962125428	0.677317749409358
39	KA1	S. latissima	280	1	1.58	0.065526256	36.01	15	315.94	7.98	2075.62	424.52	60.2410188350095	75.1793597162042	-0.223229119395018	-0.845936755662795
40	KA2	S. latissima	280	1.07	1.53	0.062460864	36.01	14.4	306.56	7.98	2075.62	424.26	179.91761746754	47.5286847042438	-0.159254536519068	-0.601609708554677
41	KB1	S. latissima	400	1.1	1.52	0.038531029	36.01	14.4	313.44	7.93	2075.62	484.13	223.621944134684	-313.850769941129	0.697233776425508	2.44555537854797
42	KB2	S. latissima	400	1.08	1.52	0.094993574	36.01	14.1	320.62	7.95	2075.62	459.11	68.2842924211207	-165.545202953684	0.366967820917265	1.33406833190109
43	KC1	S. latissima	520	1.12	1.45	0.05524236	36.01	14.2	316.56	7.89	2075.62	537.2	181.13197255635	-180.902625752401	0.413538226574811	1.33744501963659
44	KC2	S. latissima	520	1.09	1.5	0.057022265	36.01	14.2	319.69	7.9	2075.62	523.42	124.019371089961	-166.121946021423	0.373479308225073	1.22487683398237
45	KD1	S. latissima	640	1.06	1.55	0.072250342	36.01	14.1	315.31	7.83	2075.62	626.97	55.2830309660841	-166.915551398521	0.415981115292228	1.22677375980758
46	KD2	S. latissima	640	1.1	1.47	0.054352408	36.01	14.2	315.62	7.86	2075.62	580.58	210.261199039084	-346.65876957049	0.853247073198876	2.72757276075685
47	KE1	S. latissima	880	1.1	1.52	0.091137113	36.01	14.2	323.44	7.75	2075.62	768.63	92.487798326664	-207.66268343917	0.572848869991287	1.52704029017724
48	KE2	S. latissima	880	1.05	1.48	0.040706469	36.01	14.1	321.88	7.77	2075.62	730.5	216.875858313036	-276.76184211365	0.724917414404882	1.91338037264536
49	KF1	S. latissima	1120	1.08	1.53	0.087577302	36.01	14.1	315	7.57	2075.62	1202	168.070979187627	-387.622602310525	1.22900395201652	2.5511404209526
50	KF2	S. latissima	1120	1.08	1.53	0.033092431	36.01	14.1	316.25	7.65	2075.62	986.74	279.419748460652	-413.655834261325	1.22442874264227	2.64356385177985
51	KG1	S. latissima	280	1.08	1.78	0.063054166	36.01	14.3	330.62	7.99	2071.2	417.47	77.1971394723665	-192.882418068262	0.18560250919543	0.582838337277542
52	KG2	S. latissima	280	1.11	1.6	0.042585258	36.01	14.6	330	7.97	2071.2	440.38	99.1651376862146	-149.040779809443	-0.0835631560235908	-0.479714324743849
53	KH1	S. latissima	400	1.08	1.77	0.073338062	36.01	14.3	335.62	8.03	2071.2	375.13	187.59510760762	-332.741895694105	0.51025869269273	2.00892478964113
54	KH2	S. latissima	400	1.04	1.55	0.04565065	36.01	14.5	352.81	7.97	2071.2	440.33	46.7122410904224	-209.118019157392	0.0500075773709848	-0.00337353054989094
55	KI1	S. latissima	520	1.13	1.77	0.025577276	36.01	14.2	330.94	7.96	2071.2	451.94	67.3217440693041	-292.400693066648	0.0497446487086768	-0.0819496435978832
56	KI2	S. latissima	520	1.11	1.57	0.039519866	36.01	14.4	326.56	7.94	2071.2	476.51	113.677623258568	-348.018650363359	0.361149261987541	1.0749808438868
57	KJ1	S. latissima	640	1.09	1.77	0.038629913	36.01	14.1	333.44	7.9	2071.2	528.72	151.233387289018	-468.470962725583	0.7216185093044	2.23556092185776
58	KJ2	S. latissima	640	1.06	1.53	0.037245542	36.01	14.5	331.88	7.91	2071.2	515.54	196.162901936045	-507.365413683708	0.702717460914484	2.1764699170756
59	KK1	S. latissima	880	1.12	1.77	0.03526787	36.01	14.3	341.56	7.77	2071.2	738.29	210.472815516604	-502.517000417543	0.879865931759623	2.22694615241957
60	KK2	S. latissima	880	1.09	1.43	0.091631531	36.01	14.5	345.31	7.76	2071.2	757.68	124.42459498327	-397.485045926108	0.855971361080695	2.33344906379054
61	KL1	S. latissima	1120	1.11	1.73	0.035663405	36.01	14.2	339.69	7.68	2071.2	925.17	241.378185426306	-541.102700977407	1.05718180050259	2.30466432833844
62	KL2	S. latissima	1120	1.11	1.38	0.11378146	36.01	14.5	332.19	7.66	2071.2	973.5	209.273655569298	-422.796082681956	1.0448085630802	2.53752556592537
63	KM1	S. latissima	280	1.1	1.62	0.055341244	36.18	15.6	343.75	8.22	2075.62	221.33	158.766159542707	-247.743811991929	0.39749965832389	2.12525175445822
64	KM2	S. latissima	280	1.04	1.57	0.120110012	36.18	14.9	316.56	8.18	2075.62	248.39	249.10673358014	-315.732042075828	0.541443066464647	2.8571971259933
65	UA1	Ulva	280	1.1	1.77	0.355229121	36.37	15.6	310	8.08	2099.63	325.37	141.689770845339	-157.78061887306	0.265699555460216	1.33702902335791
66	UA2	Ulva	280	1.06	1.7	0.149635611	36.37	14.9	328.44	8.05	2099.63	353.25	227.151884979967	-322.308582450895	0.56474594358775	2.62929421528765
67	UB1	Ulva	400	1.11	1.78	0.327816653	36.37	15.7	311.25	7.94	2099.63	474.69	122.80150356097	-122.278405587199	0.236426122997006	0.963759048126086
68	UB2	Ulva	400	1.13	1.78	0.206229094	36.37	14.9	318.75	7.93	2099.63	486.88	227.088980242059	-274.737102474836	0.543088559900746	2.26436678309605
69	UC1	Ulva	520	1.06	1.53	0.42125485	36.37	15.6	324.69	7.92	2099.63	500.37	99.9555194273345	-162.680645331054	0.321318199437641	1.33957912721712
70	UC2	Ulva	520	1.12	1.73	0.228188544	36.37	14.8	328.12	7.91	2099.63	513.04	85.3574521406557	-140.540667973269	0.281180145154117	1.0396009368264
71	UD1	Ulva	640	1.12	1.53	0.38382062	36.37	15.6	328.44	7.87	2099.63	570.31	156.451978412908	-215.239282571493	0.439961927173268	1.80077765700058
72	UD2	Ulva	640	1.08	1.7	0.220082706	36.37	14.8	341.56	7.84	2099.63	615.32	191.797573481466	-277.3421812701	0.602417617249785	2.21598497397439
73	UE1	Ulva	880	1.1	1.57	0.192228102	36.37	15.6	329.69	7.73	2099.63	816.46	103.766349971006	-191.776901528589	0.45623988755252	1.31258530327209
74	UE2	Ulva	880	1.12	1.67	0.385294408	36.37	14.8	369.38	7.71	2099.63	856.42	101.673178539934	-191.475032336193	0.463587982068854	1.49273848549178
75	UF1	Ulva	1120	1.09	1.43	0.510713818	36.37	15.6	293.12	7.66	2099.63	973.38	205.616526356088	-229.017803102617	0.550015200040427	1.83565970773726
76	UF2	Ulva	1120	1.03	1.6	0.190164798	36.37	14.7	329.06	7.64	2099.63	1019.63	217.379798320471	-318.253293804941	0.840545856492897	2.23409974984857
77	UG1	Ulva	280	1.12	1.52	0.373946236	35.55	15.6	362.19	8.02	2083.25	381.64	159.396103629534	-238.251309321709	0.454747244389405	2.2888650094849
78	UG2	Ulva	280	1.08	1.48	0.11883343	35.55	15.5	354.69	8.11	2083.25	298.44	95.208751648338	-199.266272927908	0.408255127068079	2.02654137225612
79	UH1	Ulva	400	1.05	1.62	0.200039181	35.55	15.7	322.5	8.01	2083.25	392.07	137.123357733432	-86.2355499304036	0.20278796055891	0.876130417928829
80	UH2	Ulva	400	1.05	1.6	0.2752024	35.55	15.5	333.75	7.97	2083.25	436.29	169.653273718682	-166.789929324447	0.367694744633318	1.59476072185051
81	UI1	Ulva	520	1.11	1.57	0.334890838	35.55	15.5	338.12	7.94	2083.25	472.39	133.612324760691	-128.600061135291	0.293865551929891	1.22031027675092
82	UI2	Ulva	520	1.08	1.68	0.223177662	35.55	15.5	339.38	7.93	2083.25	485.01	100.896642568725	-152.743993653538	0.361268515852792	1.45102602971218
83	UJ1	Ulva	640	1.08	1.52	0.233199425	35.55	15.4	340.62	7.88	2083.25	552.71	224.160564558107	-244.531417873223	0.578929836454073	2.27204548949033
84	UJ2	Ulva	640	1.09	1.58	0.247789932	35.55	15.4	350	7.88	2083.25	552.71	161.495262272038	-194.266387452404	0.467678587575133	1.80544615836039
85	UK1	Ulva	880	1.13	1.5	0.180437793	35.55	15.5	371.56	7.73	2083.25	811.65	133.851766875301	-102.642777386016	0.326966148092337	0.903114686456616
86	UK2	Ulva	880	1.05	1.48	0.186185569	35.55	15.3	347.5	7.74	2083.25	790.92	116.385722133655	-158.801326545949	0.478853966680871	1.38391151473502
87	Ul1	Ulva	1120	1.12	1.52	0.200776076	35.55	15.5	341.25	7.66	2083.25	967.37	79.7166697961975	-133.768785222819	0.433130904360251	1.09806026338164
88	UL2	Ulva	1120	1.08	1.55	0.249116342	35.55	15.5	349.06	7.69	2083.25	897.5	161.113083585112	-204.038689993301	0.591289512936437	1.73424639013919
89	ZA1	Z.marina	280	1.09	1.57	0.281574843	37.03	14.6	323.44	7.91	2087.4	511.94	29.2459399258435	-94.8518593476691	0.208511853295293	0.756592022374651
90	ZA2	Z.marina	280	1.06	1.52	0.183260258	37.03	15	320.62	7.93	2087.4	486.03	36.063231337384	-67.0344858556842	0.132780575051148	0.472389973178747
91	ZB1	Z.marina	400	1.08	1.63	0.219707459	37.03	14.6	341.25	7.96	2087.4	448.73	30.6401040840616	-30.8875069786822	0.0522752428415241	0.185757580779939
92	ZB2	Z.marina	400	1.09	1.6	0.200090972	37.03	14.8	355.31	7.9	2087.4	525.7	11.6417803078825	-47.0799072362025	0.093248869223015	0.310982628783823
93	ZC1	Z.marina	520	1.1	1.55	0.300030591	37.03	14.4	334.38	7.92	2087.4	498.53	18.3265769867452	-40.6734495331161	0.0831586757350566	0.287344131136249
94	ZC2	Z.marina	520	1.09	1.55	0.17049213	37.03	14.6	332.19	7.9	2087.4	525.51	29.2921502539713	-58.4731532642266	0.116925584658224	0.388332255725035
95	ZD1	Z.marina	640	1.08	1.53	0.157259707	37.03	14.4	329.69	7.87	2087.4	567.98	41.9991278047897	-89.7467302410848	0.197371901180909	0.634831882293436
96	ZD2	Z.marina	640	1.06	1.52	0.137991441	37.03	14.6	327.5	7.87	2087.4	568.21	45.0766718065732	-91.7730034433773	0.196894902451112	0.631112745302763
97	ZE1	Z.marina	880	1.1	1.53	0.159000815	37.03	14.5	330.94	7.75	2087.4	772.5	36.1229411078642	-91.5659829507478	0.228949531253976	0.605843487689586
98	ZE2	Z.marina	880	1.04	1.52	0.191617578	37.03	14.9	324.38	7.81	2087.4	663.78	27.916113669003	-84.8227682439294	0.199374815963746	0.593773087011855
99	ZF1	Z.marina	1120	1.07	1.55	0.183492406	37.03	14.6	321.88	7.66	2087.4	968.69	82.1497862065462	-85.0644163138006	0.230873759154878	0.524117926030469
100	ZF2	Z.marina	1120	1.12	1.52	0.183260258	37.03	14.7	329.38	7.66	2087.4	969.05	46.1776039918814	-75.1395298348187	0.200900685471463	0.453588957701815
101	ZG1	Z.marina	280	1.1	1.55	0.170840352	37.03	14.3	327.81	7.94	2090.01	473.65	25.7481732387916	-99.3294628302486	0.192115703259036	0.688420583135749
102	ZG2	Z.marina	280	1	1.52	0.193242613	37.03	14.8	325.62	8.04	2090.01	362.69	19.1924087052999	-53.9730594353564	0.0769061141719904	0.304428515738446
103	ZH1	Z.marina	400	1.12	1.62	0.397996955	37.03	14.4	365	7.93	2090.01	486.36	22.5494061651446	-71.4863785556096	0.148617932325353	0.554352952200163
104	ZH2	Z.marina	400	1.09	1.65	0.167242061	37.03	14.9	330.31	7.96	2090.01	449.58	44.6747904591839	-95.5650145091079	0.178466437346902	0.669402003939375
105	ZI1	Z.marina	520	1.1	1.58	0.245708011	37.03	14.2	334.69	7.94	2090.01	473.58	33.5910436330218	-68.6629317868357	0.133429467230995	0.477417174407871
106	ZI2	Z.marina	520	1.09	1.6	0.156447189	37.03	14.7	335.94	7.93	2090.01	486.58	28.6335889065597	-88.0741860213887	0.164269754213378	0.577217895037321
107	ZJ1	Z.marina	640	1.11	1.58	0.324638256	37.03	14.2	335.94	7.9	2090.01	525.94	29.5766342835129	-80.3595751786762	0.172184210489618	0.603693280044888
108	ZJ2	Z.marina	640	1.1	1.6	0.501767012	37.03	14.7	325.31	7.89	2090.01	540.35	33.6169921973123	-65.7658610427181	0.142632297673211	0.512459793538248
109	ZK1	Z.marina	880	1.11	1.53	0.190572913	37.03	14.2	360	7.79	2090.01	698.34	36.6111094862173	-69.2811756181226	0.14872588813601	0.40822251132507
110	ZK2	Z.marina	880	1.12	1.55	0.300030591	37.03	14.7	336.56	7.77	2090.01	735.86	29.9988611390175	-83.8276801384635	0.203435476882578	0.585792359544507
111	ZL1	Z.marina	1120	1.11	1.55	0.432819122	37.03	14.3	336.88	7.69	2090.01	899.16	38.6079491324843	-78.982844503596	0.210967262911766	0.546775927545849
112	ZL2	Z.marina	1120	1.07	1.52	0.355629985	37.03	14.7	331.88	7.66	2090.01	970.53	42.2349839228787	-92.4359473421385	0.250932117813797	0.61602405185461
113	ZM1	Z.marina	280	1.07	1.5	0.194287278	36.65	14.5	334.38	8.01	2095.84	397.48	49.1051114647229	-59.0917796538194	0.185100214448574	0.794194353625043
114	ZM2	Z.marina	280	1.1	1.53	0.265208424	36.65	14.5	335.62	8	2095.84	408.27	11.177725177066	6.11048854512497	0.0274524930348753	0.127334767378019
115	ZN1	Z.marina	400	1.02	1.52	0.17049213	36.65	14.5	333.75	7.99	2095.84	419.32	11.8482817025085	-15.3878402985848	0.10509899801393	0.444295560591089
116	ZN2	Z.marina	400	1.09	1.53	0.20868044	36.65	14.3	328.75	7.91	2095.84	517.75	42.1117278600647	-39.8213093174232	0.156433421075414	0.568836417906791
117	ZO1	Z.marina	520	1.08	1.62	0.284360616	36.65	14.4	325.94	7.91	2095.84	517.84	40.282490175901	-9.44259388500391	0.0650159391439044	0.23882331388494
118	ZO2	Z.marina	520	1.13	1.58	0.127776939	36.65	14.5	334.69	7.88	2095.84	560.03	0	-5.20824885116294	0.107429878393473	0.380890693143447
119	ZP1	Z.marina	640	1.07	1.57	0.256386809	36.65	14.4	327.81	7.85	2095.84	605.09	53.0782778665075	-43.0028942198526	0.162870332083531	0.539333830877877
120	ZP2	Z.marina	640	1.1	1.57	0.193822982	36.65	14.4	338.12	7.86	2095.84	589.67	14.0335233402871	-13.0076081942001	0.100053408006912	0.336967769306301
121	ZQ1	Z.marina	880	1.03	1.55	0.362478344	36.65	14.5	338.75	7.71	2095.84	863.99	50.2206098556487	-93.8573241336069	0.309073833248389	0.869552089216256
122	ZQ2	Z.marina	880	1.06	1.53	0.25104741	36.65	14.4	336.88	7.73	2095.84	821.35	32.1663012326338	-57.4626162921175	0.228950541802107	0.62102091314496
123	ZR1	Z.marina	1120	1.06	1.5	0.367701669	36.65	14.4	331.88	7.63	2095.84	1054.25	65.7449512471122	-85.5867661031655	0.307878796084037	0.745893641397539
124	ZR2	Z.marina	1120	1.05	1.55	0.45754286	36.65	14.5	341.25	7.64	2095.84	1028.85	47.4215434874724	-78.835425819276	0.271644030205902	0.686708401410889
