# Supplementary material for: Optimizing marine macrophyte capacity to locally ameliorate ocean acidification under variable light and flow regimes: Insights from an experimental approach
Source: PLoS One. 2023 Oct 11;18(10):e0288548. doi: 10.1371/journal.pone.0288548 (PMC10566731; doi:10.1371/journal.pone.0288548)
Supplement: S2 Data — (CSV) [file pone.0288548.s003.csv]

	Date	Aquaria	Future_Ambient	Kelp_Control	Kelp.biomass.g.wet.	Kelp.biomass.g.dry	PAR	Flow_level	Salinity	Temperature_C	Inflow_Dissolved_oxygen_umol_L-1	Inflow_pH	Inflow_ALK_umol_kg-3	delta_DO	delta_DIC	delta_pH	delta_omega_ar
1	11/1/2018	2	Ambient	Kelp	150.9	18.1	6.33	High	29.9	11.5	333.46	7.8528	2221	-4.38	-3.64	0.0097	0.0323
2	11/1/2018	3	Ambient	Kelp	158.1	19	6.33	Low	30	11.5	333.46	7.8459	2253	-4.38	-1.84	0.0028	0.0168
3	11/1/2018	5	Ambient	Kelp	147.1	17.6	6.33	Low	30	11.6	331.9	7.8149	2298	-5.94	7.43	-0.0282	-0.0574
4	11/1/2018	6	Ambient	Kelp	146.6	17.6	6.33	Low	30	11.6	332.83	7.8545	2288	-5	-5.05	0.0114	0.0442
5	11/1/2018	7	Ambient	Kelp	161.7	19.4	6.33	High	30	11.4	335.02	7.85	2280	-2.81	-2.66	0.0069	0.0227
6	11/1/2018	9	Ambient	Kelp	153.4	18.4	6.33	Low	29.8	11.5	331.58	7.854	2231	-6.25	-3.62	0.0109	0.0329
7	11/1/2018	10	Ambient	Kelp	159.2	19.1	6.33	High	30	11.5	333.46	7.8556	2213	-4.38	-4.93	0.0125	0.0423
16	11/1/2018	2	Ambient	Kelp	150.9	18.1	19.38	High	30.1	11.4	338.77	7.8692	2200	2.5	-2.83	0.0078	0.0213
17	11/1/2018	6	Ambient	Kelp	146.6	17.6	19.38	Low	29.8	11.5	337.52	7.8639	2003	1.25	-0.4	0.0025	0.0041
18	11/1/2018	7	Ambient	Kelp	161.7	19.4	19.38	High	30	11.4	339.71	7.8746	2200	3.44	-4.2	0.0132	0.0336
19	11/1/2018	9	Ambient	Kelp	153.4	18.4	19.38	Low	30	11.5	338.77	7.8722	2201	2.5	-3.91	0.0108	0.032
20	11/1/2018	10	Ambient	Kelp	159.2	19.1	19.38	High	30	11.3	338.46	7.8637	2193	2.19	-0.18	0.0023	-0.001
21	11/1/2018	11	Ambient	Control	0	0	19.38	High	30	11.3	340.33	7.8587	2202	4.06	1.43	-0.0027	-0.0143
22	11/1/2018	12	Ambient	Control	0	0	19.38	Low	30	11.5	340.33	7.8637	2188	4.06	-1.14	0.0023	0.0088
32	11/1/2018	1	Ambient	Kelp	147.5	17.7	258.48	High	30.1	11.4	356.58	7.899	2202	16.25	-7.57	0.0213	0.0653
33	11/1/2018	3	Ambient	Kelp	158.1	19	258.48	Low	30	11.5	362.84	7.9326	2203	22.5	-19.11	0.0549	0.1677
34	11/1/2018	4	Ambient	Kelp	142.2	17	258.48	High	30.1	11.4	359.71	7.899	2215	19.38	-7.57	0.0213	0.0653
35	11/1/2018	5	Ambient	Kelp	147.1	17.6	258.48	Low	30.1	11.5	375.34	7.9471	2256	35	-24.63	0.0694	0.2157
36	11/1/2018	6	Ambient	Kelp	146.6	17.6	258.48	Low	30	11.5	367.21	7.9383	2229	26.88	-21.08	0.0606	0.1852
37	11/1/2018	7	Ambient	Kelp	161.7	19.4	258.48	High	30.1	11.4	355.33	7.8966	2199	15	-6.75	0.0189	0.0583
38	11/1/2018	8	Ambient	Kelp	151.3	18.1	258.48	Low	30.1	11.6	357.21	7.9284	2202	16.88	-18.61	0.0507	0.1633
39	11/1/2018	9	Ambient	Kelp	153.4	18.4	258.48	Low	30.1	11.5	367.52	7.9167	2209	27.19	-14.06	0.039	0.1224
40	11/1/2018	10	Ambient	Kelp	159.2	19.1	258.48	High	30.1	11.4	354.71	7.9015	2230	14.38	-8.39	0.0238	0.0724
41	11/1/2018	11	Ambient	Control	0	0	258.48	High	30.1	11.4	346.9	7.8755	2235	6.56	0.23	-0.0022	-0.001
42	11/1/2018	12	Ambient	Control	0	0	258.48	Low	30.1	11.6	353.46	7.8866	2212	13.13	-4.42	0.0089	0.0402
55	11/1/2018	1	Ambient	Kelp	147.5	17.7	75.48	High	29.8	11.2	345.65	7.8774	2196	7.81	-4.81	0.0191	0.0392
56	11/1/2018	2	Ambient	Kelp	150.9	18.1	75.48	High	29.8	11.4	347.52	7.8774	2200	9.69	-5.78	0.0191	0.0492
57	11/1/2018	3	Ambient	Kelp	158.1	19	75.48	Low	29.7	11.4	345.96	7.8943	2186	8.13	-10.92	0.0361	0.0937
58	11/1/2018	4	Ambient	Kelp	142.2	17	75.48	High	29.9	11.3	344.08	7.8774	2197	6.25	-5.71	0.0191	0.0469
59	11/1/2018	6	Ambient	Kelp	146.6	17.6	75.48	Low	29.8	11.4	351.27	7.896	2211	13.44	-11.92	0.0378	0.1014
60	11/1/2018	7	Ambient	Kelp	161.7	19.4	75.48	High	29.9	11.3	344.4	7.8791	2184	6.56	-6.28	0.0209	0.0517
61	11/1/2018	8	Ambient	Kelp	151.3	18.1	75.48	Low	29.8	11.4	347.21	7.8942	2202.5	9.38	-11.32	0.036	0.0963
62	11/1/2018	9	Ambient	Kelp	153.4	18.4	75.48	Low	29.9	11.4	348.46	7.8931	2198	10.63	-11.38	0.0349	0.0959
63	11/1/2018	10	Ambient	Kelp	159.2	19.1	75.48	High	29.9	11.3	343.77	7.8756	2214	5.94	-5.14	0.0174	0.0421
64	11/1/2018	11	Ambient	Control	0	0	75.48	High	29.9	11.3	341.27	7.8628	2217	3.44	-1	0.0046	0.0074
76	11/1/2018	1	Ambient	Kelp	147.5	17.7	144.37	High	30	11.3	351.58	7.8979	2197	11.88	-6.37	0.0193	0.0542
77	11/1/2018	2	Ambient	Kelp	150.9	18.1	144.37	High	29.9	11.4	355.02	7.8979	2208	15.31	-6.45	0.0193	0.0567
78	11/1/2018	3	Ambient	Kelp	158.1	19	144.37	Low	29.9	11.4	354.08	7.9161	2193	14.38	-12.58	0.0375	0.1097
79	11/1/2018	4	Ambient	Kelp	142.2	17	144.37	High	30	11.3	353.46	7.8979	2178	13.75	-6.37	0.0193	0.0542
80	11/1/2018	6	Ambient	Kelp	146.6	17.6	144.37	Low	29.9	11.4	362.21	7.9249	2211	22.5	-15.58	0.0463	0.1359
81	11/1/2018	7	Ambient	Kelp	161.7	19.4	144.37	High	30	11.3	351.58	7.8919	2179	11.88	-4.38	0.0133	0.0372
82	11/1/2018	9	Ambient	Kelp	153.4	18.4	144.37	Low	30	11.4	359.08	7.9146	2203	19.38	-12.51	0.036	0.1081
83	11/1/2018	10	Ambient	Kelp	159.2	19.1	144.37	High	29.9	11.3	349.71	7.9039	2218	10	-7.95	0.0253	0.0687
84	11/1/2018	11	Ambient	Control	0	0	144.37	High	30	11.3	344.08	7.874	2196	4.38	1.5	-0.0046	-0.0126
85	11/1/2018	12	Ambient	Control	0	0	144.37	Low	29.9	11.5	346.58	7.8695	2201.5	6.88	2.4	-0.0091	-0.0176
98	11/1/2018	1	Ambient	Kelp	147.5	17.7	207.93	High	30	11.3	355.33	7.8965	2196	15.31	-6.87	0.0251	0.0573
99	11/1/2018	3	Ambient	Kelp	158.1	19	207.93	Low	30	11.4	361.9	7.9314	2197	21.88	-19.22	0.0599	0.1655
100	11/1/2018	4	Ambient	Kelp	142.2	17	207.93	High	30	11.4	357.52	7.8965	2212	17.5	-7.37	0.0251	0.0626
101	11/1/2018	5	Ambient	Kelp	147.1	17.6	207.93	Low	29.9	11.4	373.15	7.9424	2199	33.13	-22.61	0.071	0.1966
102	11/1/2018	6	Ambient	Kelp	146.6	17.6	207.93	Low	30.1	11.5	366.59	7.9336	2198	26.56	-20.97	0.0622	0.181
103	11/1/2018	7	Ambient	Kelp	161.7	19.4	207.93	High	30	11.4	353.77	7.8951	2197	13.75	-6.91	0.0237	0.0586
104	11/1/2018	8	Ambient	Kelp	151.3	18.1	207.93	Low	30	11.4	363.46	7.9236	2212.2	23.44	-16.54	0.0522	0.1421
105	11/1/2018	9	Ambient	Kelp	153.4	18.4	207.93	Low	30	11.5	364.09	7.9258	2201	24.06	-17.82	0.0544	0.1542
106	11/1/2018	10	Ambient	Kelp	159.2	19.1	207.93	High	30	11.4	353.46	7.8979	2188	13.44	-7.84	0.0265	0.0666
107	11/1/2018	11	Ambient	Control	0	0	207.93	High	30.1	11.4	345.33	7.8775	2210.1	5.31	-1.51	0.0061	0.0118
108	11/1/2018	12	Ambient	Control	0	0	207.93	Low	30	11.5	347.52	7.8837	2210.6	7.5	-3.62	0.0123	0.0315
8	11/1/2018	14	Future	Kelp	168.7	20.2	6.33	High	30	12.9	330.96	7.282	2257	5	31.51	-0.095	-0.0985
9	11/1/2018	16	Future	Kelp	157.3	18.9	6.33	High	30.1	12.6	335.02	7.3072	2263	9.06	24.13	-0.0698	-0.0802
10	11/1/2018	17	Future	Control	0	0	6.33	High	30.1	12.5	336.58	7.3686	2285	10.63	5.11	-0.0084	-0.0227
11	11/1/2018	18	Future	Kelp	141	16.9	6.33	Low	30.2	12.5	333.15	7.3096	2227	7.19	23.51	-0.0674	-0.0787
12	11/1/2018	19	Future	Kelp	157.2	18.8	6.33	High	30.2	12.4	337.52	7.3444	2281	11.56	12.77	-0.0326	-0.0477
13	11/1/2018	20	Future	Control	0	0	6.33	Low	30.2	12.6	334.71	7.3013	2168	8.75	25.82	-0.0757	-0.0846
14	11/1/2018	22	Future	Kelp	159	19.1	6.33	Low	30.1	12.8	328.15	7.3383	2234	2.19	13.38	-0.0387	-0.0476
15	11/1/2018	24	Future	Kelp	153	18.3	6.33	Low	30.2	12.5	333.15	7.3985	2000	7.19	-4.18	0.0215	0.0101
23	11/1/2018	14	Future	Kelp	168.7	20.2	19.38	High	30.1	12.5	339.08	7.2373	2224	-0.94	45.44	-0.1397	-0.1242
24	11/1/2018	16	Future	Kelp	157.3	18.9	19.38	High	30.2	12.6	338.15	7.1316	2183	-1.88	85.57	-0.2454	-0.1954
25	11/1/2018	18	Future	Kelp	141	16.9	19.38	Low	30.2	12.5	340.65	7.213	2177	0.63	54.02	-0.164	-0.1418
26	11/1/2018	19	Future	Kelp	157.2	18.8	19.38	High	30.1	12.6	338.15	7.4037	2173	-1.88	-8.79	0.0267	0.0326
27	11/1/2018	21	Future	Kelp	150.4	18	19.38	Low	30.1	12.5	339.71	7.3967	2177	-0.31	-6.33	0.0197	0.0229
28	11/1/2018	22	Future	Kelp	159	19.1	19.38	Low	30.1	12.5	339.71	7.3643	2182	-0.31	3.51	-0.0127	-0.0112
29	11/1/2018	23	Future	Kelp	155.5	18.6	19.38	High	30.1	12.4	339.08	NA	2170	-0.94	NA	NA	NA
30	11/1/2018	24	Future	Kelp	153	18.3	19.38	Low	30.1	12.4	342.21	7.2981	2178	2.19	24.99	-0.0789	-0.0756
31	11/1/2018	25	Future	Kelp	145.1	17.4	19.38	Low	30.1	12.6	340.96	7.2287	2171	0.94	48.1	-0.1483	-0.1294
43	11/1/2018	14	Future	Kelp	168.7	20.2	258.48	High	30.1	12.7	352.83	7.4997	2172	15.63	-35.67	0.1227	0.1469
44	11/1/2018	15	Future	Kelp	166.2	19.9	258.48	High	30.2	12.6	363.46	7.4597	2190	26.25	-24.15	0.0827	0.0934
45	11/1/2018	16	Future	Kelp	157.3	18.9	258.48	High	30.2	12.6	360.02	7.4533	2185	22.81	-22.3	0.0763	0.0854
46	11/1/2018	17	Future	Control	0	0	258.48	High	30.2	12.7	340.96	7.3554	2184	3.75	6.53	-0.0216	-0.0221
47	11/1/2018	18	Future	Kelp	141	16.9	258.48	Low	30.2	12.7	382.21	7.4889	2183	45	-32.87	0.1119	0.1336
48	11/1/2018	19	Future	Kelp	157.2	18.8	258.48	High	30.2	12.6	353.77	7.2698	2189	16.56	34.72	-0.1072	-0.1025
49	11/1/2018	20	Future	Control	0	0	258.48	Low	30.3	12.7	343.77	7.3631	2197	6.56	3.91	-0.0139	-0.0133
50	11/1/2018	21	Future	Kelp	150.4	18	258.48	Low	30.3	12.6	368.77	7.4166	2183	31.56	-11.83	0.0396	0.0428
51	11/1/2018	22	Future	Kelp	159	19.1	258.48	Low	30.2	12.6	372.84	7.4428	2186	35.63	-19.26	0.0658	0.0726
52	11/1/2018	23	Future	Kelp	155.5	18.6	258.48	High	30.2	12.6	354.08	NA	2192.6	16.88	NA	NA	NA
53	11/1/2018	24	Future	Kelp	153	18.3	258.48	Low	30.2	12.7	386.59	7.4528	2192.6	49.38	-22.53	0.0758	0.0871
54	11/1/2018	25	Future	Kelp	145.1	17.4	258.48	Low	30.2	12.7	366.9	7.3809	2199	29.69	-1.29	0.0039	0.0043
65	11/1/2018	14	Future	Kelp	168.7	20.2	75.48	High	29.9	12.6	342.52	7.3971	2201	9.38	-5.55	0.0201	0.0187
66	11/1/2018	15	Future	Kelp	166.2	19.9	75.48	High	30	12.4	346.27	7.4289	2176	13.13	-14.45	0.0519	0.0516
67	11/1/2018	16	Future	Kelp	157.3	18.9	75.48	High	29.9	12.5	345.33	7.4302	2180	12.19	-14.96	0.0532	0.054
68	11/1/2018	17	Future	Control	0	0	75.48	High	30	12.5	337.83	7.4166	2176	4.69	-11.21	0.0396	0.0395
69	11/1/2018	18	Future	Kelp	141	16.9	75.48	Low	30	12.5	353.46	7.4104	2181	20.31	-9.38	0.0334	0.0325
70	11/1/2018	19	Future	Kelp	157.2	18.8	75.48	High	30	12.5	345.02	7.4422	2207	11.88	-18.7	0.0652	0.0694
71	11/1/2018	21	Future	Kelp	150.4	18	75.48	Low	30	12.6	351.27	7.3907	2202	18.13	-3.87	0.0137	0.0128
72	11/1/2018	22	Future	Kelp	159	19.1	75.48	Low	30	12.6	349.4	7.3895	2183	16.25	-3.51	0.0125	0.0115
73	11/1/2018	23	Future	Kelp	155.5	18.6	75.48	High	30	12.6	343.46	NA	2206	10.31	NA	NA	NA
74	11/1/2018	24	Future	Kelp	153	18.3	75.48	Low	30.1	12.6	357.21	7.3785	2191	24.06	-0.42	0.0015	0.0009
75	11/1/2018	25	Future	Kelp	145.1	17.4	75.48	Low	30	12.7	349.08	7.5435	2199	15.94	-48.22	0.1665	0.2103
86	11/1/2018	14	Future	Kelp	168.7	20.2	144.37	High	30	12.6	348.46	7.4301	2167	11.88	-15.68	0.0531	0.0581
87	11/1/2018	15	Future	Kelp	166.2	19.9	144.37	High	30	12.5	354.71	7.4819	2179	18.13	-30.24	0.1049	0.1199
88	11/1/2018	16	Future	Kelp	157.3	18.9	144.37	High	30.1	12.4	355.33	7.4977	2181	18.75	-34.61	0.1207	0.1398
89	11/1/2018	17	Future	Control	0	0	144.37	High	30.1	12.5	339.71	7.4483	2177	3.13	-20.85	0.0713	0.0788
90	11/1/2018	18	Future	Kelp	141	16.9	144.37	Low	30.1	12.5	366.9	7.5053	2174	30.31	-37.13	0.1283	0.1526
91	11/1/2018	19	Future	Kelp	157.2	18.8	144.37	High	30.1	12.4	350.65	7.4667	2207	14.06	-25.78	0.0897	0.0994
92	11/1/2018	20	Future	Control	0	0	144.37	Low	30.1	12.6	343.15	7.3708	2189	6.56	1.79	-0.0062	-0.0063
93	11/1/2018	21	Future	Kelp	150.4	18	144.37	Low	30.1	12.6	359.08	7.4051	2176	22.5	-8.56	0.0281	0.0306
94	11/1/2018	22	Future	Kelp	159	19.1	144.37	Low	30.1	12.5	362.52	7.449	2185	25.94	-21.06	0.072	0.0797
95	11/1/2018	23	Future	Kelp	155.5	18.6	144.37	High	30.1	12.5	350.65	NA	2176.4	14.06	NA	NA	NA
96	11/1/2018	24	Future	Kelp	153	18.3	144.37	Low	30.1	12.6	369.71	7.465	2185	33.13	-26.04	0.088	0.1018
97	11/1/2018	25	Future	Kelp	145.1	17.4	144.37	Low	30.1	12.5	359.08	7.425	2186.5	22.5	-14.06	0.048	0.0511
109	11/1/2018	14	Future	Kelp	168.7	20.2	207.93	High	30	12.6	351.9	7.4882	2172	15.94	-32.03	0.1112	0.1287
110	11/1/2018	15	Future	Kelp	166.2	19.9	207.93	High	30.2	12.5	361.9	7.4744	2180	25.94	-28.23	0.0974	0.1108
111	11/1/2018	16	Future	Kelp	157.3	18.9	207.93	High	30.2	12.6	357.83	7.4705	2188	21.88	-27.49	0.0935	0.1082
112	11/1/2018	17	Future	Control	0	0	207.93	High	30.2	12.5	342.21	7.2978	2180	6.25	25.48	-0.0792	-0.0789
113	11/1/2018	18	Future	Kelp	141	16.9	207.93	Low	30.2	12.7	369.4	7.4706	2208	33.44	-27.89	0.0936	0.1106
114	11/1/2018	19	Future	Kelp	157.2	18.8	207.93	High	30.2	12.5	354.71	7.3598	2234	18.75	5.69	-0.0172	-0.0203
115	11/1/2018	20	Future	Control	0	0	207.93	Low	30.2	12.6	346.27	7.3858	2205	10.31	-2.64	0.0088	0.0086
116	11/1/2018	21	Future	Kelp	150.4	18	207.93	Low	30.2	12.6	366.9	7.4944	2207	30.94	-34.3	0.1174	0.1396
117	11/1/2018	22	Future	Kelp	159	19.1	207.93	Low	30.2	12.6	370.96	7.5036	2176	35	-36.91	0.1266	0.1522
118	11/1/2018	23	Future	Kelp	155.5	18.6	207.93	High	30.2	12.5	355.02	NA	2209	19.06	NA	NA	NA
119	11/1/2018	24	Future	Kelp	153	18.3	207.93	Low	30.2	12.6	375.96	7.5359	2188.3	40	-46.01	0.1589	0.1982
120	11/1/2018	25	Future	Kelp	145.1	17.4	207.93	Low	30.2	12.6	365.65	7.4634	2216	29.69	-25.45	0.0864	0.0991
