# Supplementary material for: Optimizing marine macrophyte capacity to locally ameliorate ocean acidification under variable light and flow regimes: Insights from an experimental approach
Source: PLoS One. 2023 Oct 11;18(10):e0288548. doi: 10.1371/journal.pone.0288548 (PMC10566731; doi:10.1371/journal.pone.0288548)
Supplement: S3 Data — (CSV) [file pone.0288548.s004.csv]

Column Name	Column Description [Include meaning of any codes or flags used in data column as well as detection limits.]	Units of measurement	missing data/no data value
Sample	Chamber ID
Species	shows the scientific name of the four marine macrophyte species used and the control chambers
Treatment	pCO2 level during incubation	uatm
Liters	volume of incubation chamber	liter
Hours	total duration of incubation	hours
Dry_Weight_g	dry biomass of macrophyte inside the chamber	grams	NA=not available
Salinity	salinity of seawater	unitless
Temperature_C	temperature of seawater	degrees celsius
Initial_Dissolved_Oxygen_umol_L	Initial dissolved oxygen	micromolar per liter
Initial_pH	initial pH	total scale
Initial_ALK_umol_kg-3	initial total alkalinity	micromolar per kilogram
Initial_pCO2_uatm	initial pCO2	microatmospheres
delta_DO_norm	difference in dissolved oxygen before and after the incubations normalized
delta_DIC_norm	difference in dissolved inorganic carbon before and after the incubations normalized
delta_pH_norm	difference in pH before and after the incubations normalized
delta_omega_norm	difference in omega before and after the incubations normalized
