# Supplementary material for: Optimizing marine macrophyte capacity to locally ameliorate ocean acidification under variable light and flow regimes: Insights from an experimental approach
Source: PLoS One. 2023 Oct 11;18(10):e0288548. doi: 10.1371/journal.pone.0288548 (PMC10566731; doi:10.1371/journal.pone.0288548)
Supplement: S4 Data — (CSV) [file pone.0288548.s005.csv]

Column Name	Column Description [Include meaning of any codes or flags used in data column as well as detection limits.]	Units of measurement	missing data/no data value
Date	date of experiment	mm/dd/yyyy
Aquaria	replicate aquaria
Future_Ambient	environmental conditions treatments (ambient conditions vs future conditions of temperature and pCO2 in seawater)
Kelp_Control	presence of kelp within the aquaria or blanks as controls
Kelp.biomass.g.wet.	wet biomass of kelp	grams
Kelp.biomass.g.dry	dry biomass of kelp	grams
PAR	photosynthetic active radiation	micromols m-2 s-1
Flow_level	residence time treatments (high or low)
Salinity	salinity of seawater	unitless
Temperature_C	temperature of seawater	degrees celsius
Inflow_Dissolved_oxygen_umol_L-1	Initial dissolved oxygen	micromolar per liter
Inflow_pH	initial pH	total scale	NA=not available
Inflow_ALK_umol_kg-3	initial total alkalinity	micromolar per kilogram
delta_DO	difference in dissolved oxygen between aquaria inflow and outflow	microatmospheres
delta_DIC	difference in dissolved inorganic carbon between aquaria inflow and outflow		NA=not available
delta_pH	difference in pH between aquaria inflow and outflow		NA=not available
delta_omega_ar	difference in omega between aquaria inflow and outflow		NA=not available
